# Supplementary material for: One Surface Treatment, Multiple Possibilities: Broadening the Use-Potential of Para-Aramid Fibers with Mechanical Adhesion
Source: Polymers (Basel). 2021 Sep 15;13(18):3114. doi: 10.3390/polym13183114 (PMC8468653; doi:10.3390/polym13183114)
Supplement: Supplementary file 1 [file polymers-13-03114-s001.zip]

Archive with 2 entries (2 files):
- Supporting_file_1.wmv
- Supporting_file_2.wmv
